# Supplementary material for: Non-Contact Thermal and Acoustic Sensors with Embedded Artificial Intelligence for Point-of-Care Diagnostics
Source: Sensors (Basel). 2023 Dec 26;24(1):129. doi: 10.3390/s24010129 (PMC10781379; doi:10.3390/s24010129)
Supplement: Supplementary file 1 [file sensors-24-00129-s001.zip]

Archive with 2 entries (2 files):
- sensors-2750256-supplementary.pdf
- Test_full.mp4
